# Supplementary material for: Dopamine Response to Unexpected Aversive Outcomes Drives the Return of Extinguished Fear
Source: Brain Sci. 2026 Jun 30;16(7):690. doi: 10.3390/brainsci16070690 (PMC13406584; doi:10.3390/brainsci16070690)
Supplement: Supplementary file 1 [file brainsci-16-00690-s001.zip]

Archive with 1 entries (1 files):
- brainsci-4342303-supplementary.pdf
